# Supplementary material for: Genomic analysis of Enterococcus faecium from non-clinical settings: antimicrobial resistance, virulence, and clonal population in livestock and the urban environment
Source: Front Microbiol. 2024 Sep 11;15:1466990. doi: 10.3389/fmicb.2024.1466990 (PMC11422121; doi:10.3389/fmicb.2024.1466990)
Supplement: Supplementary file 1 [file Table_1.XLSX]

## Sheet: Sheet1
Table S1. Enterococcus faecium data of representative isolates selected for whole genome sequencing
Isolate id	Collection	Year of isolation	Isolation source	Sequence type (ST)	Clonal complex (CC)		Antibiogram*																																	Phenotipic antibiotic resistance profile*	Antibiotic resistance genes	Genome size (Mb)	BioProject
							AMP	S/I/R	C	S/I/R	CIP	S/I/R	LNZ	S/I/R	LNZ	S/I/R	E	S/I/R	CN	S/I/R	QD	S/I/R	TC	S/I/R	VAN	S/I/R	TE	S/I/R	TGC	S/I/R	F	S/I/R	LEV	S/I/R	W	S/I/R	SXT	S/I/R
							(10 μg)		(30μg)		(5 μg)		(10 μg)		(30 μg)		(15 μg)		(30 μg)		(15 μg)		(30 μg)		(30 μg)		(30 μg)		(15 μg)		(100 μg)		(5 μg)		(5 μg)		(25 μg)
AMB25	urban environment	2013	swab	2208			26	S	22	S	19	S	18	R	25	S	20	I	14	S	19	S	17	S	21	S	0	R	22	S	10	R	18	S	0	R	0	S		TE-F-W-SXT-HLRS	ant(6)-Ia, aac(6')-Ii, lnu(B), lsa(E), msr(C), tet(M), tet(L), efmA, eat(A), spw	2.48	PRJNA1137387
AMB43	urban environment	2013	swab	2209			20	S	24	S	21	S	21	S	26	S	18	I	16	S	16	I	18	S	22	S	27	S	21	R	10	R	24	S	0	R	0	S		TGC-F-W-SXT	aac(6')-Ii, msr(C), eat(A)	2.87	PRJNA1137387
AMB47	urban environment	2013	swab	1817			20	S	22	S	21	S	24	S	28	S	26	S	21	S	18	I	17	S	22	S	26	S	21	R	10	R	19	S	0	R	0	S		TGC-F-W-SXT	aac(6')-Ii, clpL, msr(C), eat(A)	2.60	PRJNA1137388
AMB49	urban environment	2013	swab	1205	94		16	R	24	S	24	S	26	S	28	S	13	R	18	S	18	I	18	S	22	S	28	S	24	S	10	R	18	S	0	R	0	S		AMP-E-F-W-SXT	aac(6')-Ii, clpL, msr(C), eat(A)	2.68	PRJNA1137389
Car53	buses	2011	swab	76			23	S	22	S	23	S	20	S	22	I	12	R	16	S	18	I	16	S	22	S	28	S	20	R	11	R	21	S	0	R	0	S		E-TGC-F-W-SXT	aac(6')-Ii, clpL, mrs(C), efmA, eat(A)	2.59	PRJNA1137390
Car54	buses	2011	swab	69			20	S	20	S	21	S	18	R	24	S	23	S	20	S	21	S	16	S	17	S	20	S	20	R	0	R	19	S	0	R	0	S		TGC-F-W-SXT	aac(6')-Ii, clpL, msr(C), efmA, eat(A)	2.52	PRJNA1137391
Car67	buses	2011	swab	2210			14	R	16	I	16	S	20	S	24	S	8	R	14	S	17	I	16	S	20	S	0	R	22	S	10	R	15	S	0	R	0	S		AMP-E-TE-F-W-SXT-HLRS	ant(6)-Ia, aac(6')-Ii, erm(B), lnu(B), lsa(E), msr(C), tet(M), tet(L), efmA, eat(A), spw	2.60	PRJNA1137392
Car111	buses	2012	swab	2204			0	R	20	S	0	R	21	S	27	S	0	R	0	R	20	S	18	S	18	S	21	S	24	S	12	R	7	R	0	R	0	S		AMP-CIP-E-CN-F-LEV-W-SXT-HLRG	ant(9)-la, aac(6')-Ii, aac(6')-aph(2''), erm(A), erm(B), msr(C), efmA, eat(A)	2.58	PRJNA1137393
Car117	buses	2012	swab	2211			23	S	24	S	22	S	23	S	26	S	13	R	15	S	19	S	18	S	21	S	22	S	18	R	11	R	20	S	0	R	0	S		E-TGC-F-W-SXT	aac(6')-Ii, msr(C), eat(A)	2.92	PRJNA1137394
Car120	buses	2012	swab	2094			18	S	20	S	14	R	22	S	24	S	13	R	15	S	18	I	18	S	21	S	24	S	22	S	14	R	16	S	0	R	0	S		CIP-E-F-W-SXT	aac(6')-Ii, msr(C), eat(A)	2.83	PRJNA1137395
Car128	buses	2012	swab	2201			20	S	21	S	14	R	20	S	26	S	19	I	20	S	21	S	17	S	19	S	26	S	24	S	13	R	16	S	0	R	0	S		CIP-F-W-SXT	aac(6')-Ii, msr(C), eat(A)	2.66	PRJNA1137396
Car134	buses	2012	swab	800	94		20	S	20	S	21	S	20	S	22	I	11	R	16	S	18	I	18	S	20	S	26	S	22	S	12	R	21	S	28	S	25	S		E-F	aac(6')-Ii, clpL, msr(C), eat(A)	2.62	PRJNA1137397
Car180	buses	2012	swab	27			26	S	22	S	17	S	22	S	24	S	17	I	15	S	24	S	17	S	18	S	22	S	22	S	9	R	15	S	0	R	0			F-W-SXT	aac(6')-Ii, msr(C), efmA, eat(A)	2.64	PRJNA1137398
Hand48	hands of passengers	2012	swab	195			20	S	17	I	20	S	28	S	30	S	0	R	16	S	19	S	21	S	23	S	0	R	28	S	10	R	19	S	36	S	32	S		E-TE-F-HLRS	ant(6)-Ia, aac(6')-Ii, erm(B), lnu(B), lsa(E), msr(C), tet(M), tet(L), efmA, eat(A), spw, catA7	2.48	PRJNA1137399
Cow2U	cows	2016	uber swab	30			12	R	23	S	17	S	20	S	24	S	21	I	20	S	20	S	18	S	18	S	0	R	18	R	11	R	16	S	0	R	0	S		AMP-TE-TGC-F-W-SXT-HLRS	ant(6)-Ia, aac(6')-Ii, aph(3')-III, lnu(B), lsa(E), msr(C), tet(M), tet(L), efmA, SAT-4, eat(A), spw,	2.51	PRJNA1137400
Cow3U	cows	2016	uber swab	2203			28	S	13	I	17	S	22	S	28	S	21	I	20	S	25	S	17	S	18	S	0	R	23	S	10	R	16	S	0	R	0	S		TE-F-W-SXT	aac(6')-Ii, lnu(G), msr(C), tet(M), efmA, eat(A)	2.52	PRJNA1137401
Cow7U	cows	2016	uber swab	2206	94		18	S	23	S	23	S	23	S	26	S	13	R	16	S	20	S	18	S	21	S	28	S	20	R	12	R	25	S	0	S	0	S		E-TGC-F-W-SXT	aac(6')-Ii, clpL, msr(C), efmA, eat(A)	2.71	PRJNA1137402
Cow8N	cows	2016	nasal swab	2207			20	S	21	S	12	R	22	S	26	S	18	I	19	S	26	S	16	S	18	S	28	S	20	R	10	R	14	R	0	S	0	S		CIP-TGC-F-LEV-W-SXT	aac(6')-Ii, msr(C), efmA, eat(A)	2.53	PRJNA1137403
Pig66	pigs	2017	nasal swab	32	17		11	R	20	S	14	R	22	S	22	I	19	I	16	S	20	S	19	S	21	S	0	R	20	R	10	R	17	S	25	S	25	S		AMP-CIP-TE-TGC-F-HLRS	ant(6)-Ia, aac(6')-Ii, lnu(B), lsa(E), msr(C), tet(M), tet(L), efmA, eat(A), spw	2.56	PRJNA1137404
Pig90	pigs	2017	nasal swab	296	94		12	R	23	S	20	S	15	R	25	S	18	I	15	S	19	S	17	S	20	S	24	S	14	R	10	R	21	S	26	S	20	S		AMP-TGC-F-SXT	aac(6')-Ii, msr(C), eat(A)	2.55	PRJNA1137405
Pig182	pigs	2018	nasal swab	639			15	R	20	S	18	S	16	R	24	S	0	R	16	S	18	I	17	S	20	S	0	R	22	S	12	R	17	S	0	S	0	S		AMP-E-TE-F-W-SXT-HLRS	ant(6)-Ia, aac(6')-Ii, lnu(B), lsa(E), msr(C), tet(L), efmA, eat(A), spw	2.56	PRJNA1137406
Pig199	pigs	2018	nasal swab	624			20	S	16	I	21	S	22	S	28	S	0	R	17	S	17	I	18	S	22	S	0	R	24	S	11	R	20	S	0	S	0	S		E-TE-F-W-SXT-HLRS	ant(6)-Ia, aac(6')-Ii, erm(B), lnu(B), lsa(E), msr(C), tet(M), tet(L), eat(A), spw	2.83	PRJNA1137407
Pig205	pigs	2018	nasal swab	127			25	S	22	S	22	S	23	S	29	S	15	I	18	S	20	S	19	S	22	S	0	R	25	S	12	R	18	S	0	S	0	S		TE-F-W-SXT-HLRS	ant(6)-Ia, aac(6')-Ii, clpL, lnu(B), lsa(E), msr(C), tet(M), tet(L), efmA, eat(A), spw	2.75	PRJNA1137408
* S/I/R - "S" for Susceptible/ "I" for Susceptible with increased exposure /"R" for Resistant classification according to EUCAST 2022 guidelines (or CLSI 2021 for antibiotics to which EUCAST guidelines were not available);
size of the antibiotic susceptibility hales are indicated in mm; antibiotic quantity in each disc was indicated in brackets;
AMP - ampicillin; C- chloramphenicol; CIP - ciprofloxacin; E - erythromycin; CN- genatmicin; LNZ- linezolid; QD- quinupristin-dalfopristin; TC- teicoplanin; TE- tetracycline; TGC- tigecycline; VAN- vancomycin; LEV - levofloxacin; W - trimethoprim; SXT - trimethoprim-sulfamethoxazole; F - nitrofurantoin; HLRS - high level resistance to streptomycin; HLRG - high level resistance to gentamicin
