# Supplementary material for: Genomic analysis of Enterococcus faecium from non-clinical settings: antimicrobial resistance, virulence, and clonal population in livestock and the urban environment
Source: Front Microbiol. 2024 Sep 11;15:1466990. doi: 10.3389/fmicb.2024.1466990 (PMC11422121; doi:10.3389/fmicb.2024.1466990)
Supplement: Supplementary file 2 [file Table_2.XLSX]

## Sheet: Total data
Table S2. Enterococcus faecium isolated from infection in Portuguese hospitals between 2019 and 2021 used for population genomic comparison to livestock and environment E. faecium isolated in this study.
Isolate id	Year of isolation*	van gene**	Sequence type	Clonal complex	BioProject
Efm1	2020	-	17	17	PRJNA1146999
Efm2	2020	-	17	17	PRJNA1146999
Efm3	2020	-	494	17	PRJNA1146999
Efm4	2020	-	2020	singleton	PRJNA1146999
Efm5	NA	-	1331	17	PRJNA1146999
Efm6	2020	-	494	17	PRJNA1146999
Efm7	2020	-	17	17	PRJNA1146999
Efm8	2020	-	2020	singleton	PRJNA1146999
Efm9	2020	-	17	17	PRJNA1146999
Efm10	2020	-	94	94	PRJNA1146999
Efm11	2020	-	494	17	PRJNA1146999
Efm12	2020	-	494	17	PRJNA1146999
Efm13	2020	-	17	17	PRJNA1146999
Efm14	2020	-	117	17	PRJNA1146999
Efm15	2020	-	494	17	PRJNA1146999
Efm16	NA	-	494	17	PRJNA1146999
Efm17	2020	-	494	17	PRJNA1146999
Efm18	2020	-	80	17	PRJNA1146999
Efm19	2020	-	17	17	PRJNA1146999
Efm20	2020	-	17	17	PRJNA1146999
Efm21	2020	-	17	17	PRJNA1146999
Efm22	2020	-	494	17	PRJNA1146999
Efm23	2020	-	17	17	PRJNA1146999
Efm24	2020	-	17	17	PRJNA1146999
Efm25	2020	-	17	17	PRJNA1146999
Efm26	2020	-	494	17	PRJNA1146999
Efm27	2020	-	17	17	PRJNA1146999
Efm28	2020	-	17	17	PRJNA1146999
Efm29	2020	-	17	17	PRJNA1146999
Efm30	2020	-	1331	17	PRJNA1146999
Efm31	2020	-	117	17	PRJNA1146999
Efm32	2020	-	494	17	PRJNA1146999
Efm33	NA	-	17	17	PRJNA1146999
VRE1	2019	-	494	17	PRJNA1146999
VRE2	2019	vanB	80	17	PRJNA1146999
VRE3	2019	vanA	17	17	PRJNA1146999
VRE4	2019	vanA	80	17	PRJNA1146999
VRE5	2019	vanA	494	17	PRJNA1146999
VRE6	2019	vanA	117	17	PRJNA1146999
VRE7	2019	vanA	80	17	PRJNA1146999
VRE8	2019	vanA	17	17	PRJNA1146999
VRE9	2019	vanA	2073	17	PRJNA1146999
VRE10	2019	vanA	564	17	PRJNA1146999
VRE12	2019	vanA	17	17	PRJNA1146999
VRE13	2019	vanA	17	17	PRJNA1146999
VRE14	2019	-	17	17	PRJNA1146999
VRE15	2019	vanA	17	17	PRJNA1146999
VRE16	2019	vanA	494	17	PRJNA1146999
VRE17	2019	vanA	17	17	PRJNA1146999
VRE18	2019	vanA	17	17	PRJNA1146999
VRE19	2019	vanA	17	17	PRJNA1146999
VRE20	2019	vanA	494	17	PRJNA1146999
VRE21	2019	vanA	17	17	PRJNA1146999
VRE22	2019	vanA	551	17	PRJNA1146999
VRE23	2019	vanA	17	17	PRJNA1146999
VRE24	2019	vanA	17	17	PRJNA1146999
VRE25	2019	vanA	17	17	PRJNA1146999
VRE26	2019	vanA	17	17	PRJNA1146999
VRE27	2019	vanA	17	17	PRJNA1146999
VRE28	2019	vanA	17	17	PRJNA1146999
VRE29	2019	vanA	17	17	PRJNA1146999
VRE30	2019	vanA	17	17	PRJNA1146999
VRE31	2019	vanA	17	17	PRJNA1146999
VRE32	2019	vanA	17	17	PRJNA1146999
VRE33	2019	vanA	494	17	PRJNA1146999
VRE34	2019	vanA	17	17	PRJNA1146999
VRE35	2019	vanA	17	17	PRJNA1146999
VRE36	2019	vanA	17	17	PRJNA1146999
VRE37	2019	vanA	17	17	PRJNA1146999
VRE38	2019	vanA	17	17	PRJNA1146999
VRE39	2019	vanA	17	17	PRJNA1146999
VRE40	2019	vanA	17	17	PRJNA1146999
VRE41	2019	vanA	17	17	PRJNA1146999
VRE42	2019	vanA	233	17	PRJNA1146999
VRE43	2019	vanA	117	17	PRJNA1146999
VRE44	2019	vanA	280	17	PRJNA1146999
VRE45	2019	vanA	17	17	PRJNA1146999
VRE46	2019	vanA	17	17	PRJNA1146999
VRE47	2019	vanA	494	17	PRJNA1146999
VRE48	2020	vanA	17	17	PRJNA1146999
VRE49	2020	vanA	80	17	PRJNA1146999
VRE50	2020	vanA	17	17	PRJNA1146999
VRE51	2020	vanA	17	17	PRJNA1146999
VRE52	2020	vanA	1942	17	PRJNA1146999
VRE54	2019	vanA	494	17	PRJNA1146999
VRE55	2020	-	17	17	PRJNA1146999
VRE56	2020	vanA	17	17	PRJNA1146999
VRE57	2020	-	494	17	PRJNA1146999
VRE58	2020	vanA	17	17	PRJNA1146999
VRE59	2020	vanA	17	17	PRJNA1146999
VRE60	2020	vanA	17	17	PRJNA1146999
VRE61	2020	vanA	17	17	PRJNA1146999
VRE62	2020	vanA	17	17	PRJNA1146999
VRE63	2020	-	17	17	PRJNA1146999
VRE64	2020	vanA	17	17	PRJNA1146999
VRE65	2020	-	280	17	PRJNA1146999
VRE66	2021	vanA	17	17	PRJNA1146999
VRE67	2021	vanA	17	17	PRJNA1146999
VRE68	2021	vanA	17	17	PRJNA1146999
VRE69	2021	vanA	17	17	PRJNA1146999
VRE70	2021	vanA	17	17	PRJNA1146999
VRE71	2021	vanA	17	17	PRJNA1146999
VRE72	2021	vanA	17	17	PRJNA1146999
VRE73	NA	vanA	17	17	PRJNA1146999
VRE74	2021	vanA	17	17	PRJNA1146999
VRE75	2021	-	494	17	PRJNA1146999
VRE76	2021	-	17	17	PRJNA1146999
VRE77	2019	vanA	494	17	PRJNA1146999
VRE78	2019	vanA	80	17	PRJNA1146999
VRE79	2019	vanA	494	17	PRJNA1146999
VRE80	2019	-	494	17	PRJNA1146999
VRE81	2019	-	494	17	PRJNA1146999
VRE82	2019	vanA	80	17	PRJNA1146999
VRE83	2019	vanA	80	17	PRJNA1146999
VRE84	2019	vanA	80	17	PRJNA1146999
VRE85	2019	vanA	80	17	PRJNA1146999
VRE86	2019	vanA	80	17	PRJNA1146999
VRE87	2019	vanA	17	17	PRJNA1146999
VRE88	2019	vanA	17	17	PRJNA1146999
VRE89	2019	vanA	17	17	PRJNA1146999
VRE90	2019	vanA	17	17	PRJNA1146999
VRE91	2020	vanA	17	17	PRJNA1146999
VRE92	2020	-	17	17	PRJNA1146999
VRE93	2020	vanA	17	17	PRJNA1146999
VRE94	2021	vanA	80	17	PRJNA1146999
VRE95	2021	vanA	80	17	PRJNA1146999
VRE96	2021	vanA	80	17	PRJNA1146999
VRE98	2021	vanA	80	17	PRJNA1146999
VRE99	2021	vanA	80	17	PRJNA1146999
VRE101	2021	vanA	80	17	PRJNA1146999
VRE103	2021	vanA	80	17	PRJNA1146999
VRE105	2022	vanA	17	17	PRJNA1146999
* NA, not available
** negative for the presence of van genes
